# Supplementary material for: SSB1/SSB2 Proteins Safeguard B Cell Development by Protecting the Genomes of B Cell Precursors
Source: J Immunol. 2019 May 13;202(12):3423–33. doi: 10.4049/jimmunol.1801618 (PMC6545462; doi:10.4049/jimmunol.1801618)
Supplement: Data Supplement [file JI_1801618.zip]

Archive with 2 entries (2 files):
- JI_1801618_Supplemental_Figures_1.pdf
- manifest.xml
